# Supplementary material for: Advanced Parkinson’s Disease Treatment Simplification and Long-Term Outcomes with Levodopa Carbidopa Intestinal Gel: COSMOS Romanian Subanalysis
Source: Brain Sci. 2021 Nov 27;11(12):1566. doi: 10.3390/brainsci11121566 (PMC8699449; doi:10.3390/brainsci11121566)
Supplement: Supplementary file 1 [file brainsci-11-01566-s001.zip]

Archive with 1 entries (1 files):
- 1.pdf
